# Supplementary material for: Histone Demethylase KDM5C Drives Prostate Cancer Progression by Promoting EMT
Source: Cancers (Basel). 2022 Apr 8;14(8):1894. doi: 10.3390/cancers14081894 (PMC9032772; doi:10.3390/cancers14081894)
Supplement: Supplementary file 1 [file cancers-14-01894-s001.zip]

Archive with 1 entries (1 files):
- cancers-1663458-supplementary.pdf
